# Supplementary material for: It’s a Man’s World? Gender Spillover Effects on Performance in a Male-Dominated Industry
Source: Front Sociol. 2021 Aug 5;6:677078. doi: 10.3389/fsoc.2021.677078 (PMC8374141; doi:10.3389/fsoc.2021.677078)
Supplement: Supplementary file 1 [file DataSheet1.xlsx]

## Sheet: Appendix 1
			indiv. performance	female boss share	female peer share	age	job function	job location	rank	company	year
		individual performance	1
		female boss share	-0.1818	1
		female peer share	-0.0763	0.564	1
		age	0.0532	-0.3625	-0.4554	1
		job function	-0.0123	0.0177	-0.0432	0.0071	1
		job location	-0.1804	-0.082	0.01	-0.1395	-0.0971	1
		rank	-0.1597	0.6613	0.6864	-0.6055	-0.1342	0.0541	1
		company	0.1253	0.026	-0.0725	0.1191	0.103	0.1444	-0.2301	1
		year	-0.02	0.1467	0.0494	0.0391	0.0022	-0.1253	-0.017	-0.152	1
						1

## Sheet: Appendix 2
			Coefficients
			(b)	(B)	(b-B)	sqrt(diag(V_b-V_B))
			fixed-effects	random-effects	Difference	S.E.
		female peer share	0.0644547	-0.763913	0.828368	0.187106
		female peer share²	1.1421	2.87041	-1.72831	0.552935
		female peer share³	-1.57225	-2.72182	1.14956	0.475763
		age	0.0639302	0.0120923	0.0518378	0.0052516
		age²	-0.0005104	-0.0001342	-0.0003762	5.5e-05
		job function
			-0.0484445	-0.0763796	0.0279351	0.0187501
			-0.158659	-0.0530977	-0.105561	0.0200317
			-0.0873352	-0.0739705	-0.0133647	0.0231175
			-0.120492	-0.0581918	-0.0623006	0.0283158
			-0.08396	-0.0783793	-0.0055807	0.0191356
			-0.0620343	-0.0870139	0.0249796	0.0195689
			-0.137339	-0.0854806	-0.0518587	0.020906
			-0.0186785	-0.0997631	0.0810846	0.0263937
			-0.262652	-0.104284	-0.158368	0.0070694
			-0.202044	-0.0720203	-0.130024	0.0078111
		rank
			-0.0292803	-0.0533678	0.0240875	0.0337547
			-0.0292424	-0.0270178	-0.0022246	0.0355953
			-0.0887152	-0.0758109	-0.0129043	0.0366637
			-0.0904981	-0.0814281	-0.00907	0.0387527
			-0.0237267	-0.101878	0.0781514	0.0406381
			0.0720778	-0.139022	0.211099	0.0434
		year
			-0.126324	-0.0956742	-0.0306493	0.0029101
			-0.177755	-0.127603	-0.0501518	0.0054668
			-0.0289114	0.0195786	-0.0484899	0.0056371
			-0.0388169	-0.0021811	-0.0366358	0.0056243
			0.0190369	0.0551743	-0.0361373	0.0087198
			-0.0162278	0.0022751	-0.0185029	0.0089368
		b = consistent under Ho and Ha
		B = inconsistent under Ha, efficient under Ho
		Test: Ho: difference in coefficients not systematic
		chi2(28) = (b-B)'[(V_b-V_B)^(-1)](b-B)
		= 1255.79
		Prob>chi2 = 0.0000
		(V_b-V_B is not positive definite)

## Sheet: Appendix 3
				Coefficients
				(b)	(B)	(b-B)	sqrt(diag(V_b-V_B))
				fixed-effects	random-effects	Difference	S.E.
			female boss share	-0.382518	-0.217105	-0.165414	0.0260301
			age	0.0469976	0.0065242	0.0404733	0.0050901
			age²	-0.0003576	-7.87e-05	-0.0002789	5.34e-05
			job function
				-0.0099604	-0.0539973	0.0440369	0.0187906
				-0.127655	-0.0430566	-0.0845981	0.0197209
				-0.0592026	-0.0640376	0.004835	0.0228086
				-0.0868962	-0.0320425	-0.0548537	0.0277215
				-0.0450811	-0.0581892	0.013108	0.0192214
				-0.0359728	-0.0544255	0.0184527	0.0196781
				-0.0918028	-0.0776214	-0.0141814	0.0209548
				0.0146054	-0.0838937	0.0984991	0.0258762
			job location
				-0.239442	-0.0786634	-0.160778	0.0071257
				-0.247709	-0.0951137	-0.152595	0.0078381
			rank
				-0.0494303	-0.0963339	0.0469035	0.0119374
				-0.0867355	-0.139286	0.05255	0.0154433
				-0.0660463	-0.140012	0.073966	0.0186279
				0.0388188	-0.139845	0.178664	0.0216304
				0.187614	-0.136039	0.323653	0.0264359
			year
				-0.0794715	-0.0639798	-0.0154917	0.0031833
				-0.118571	-0.0987107	-0.0198607	0.0057335
				0.0213855	0.0451659	-0.0237805	0.0058139
				0.0105135	0.0188936	-0.00838	0.0057738
				0.074903	0.0797772	-0.0048742	0.0086251
				0.0425602	0.0262245	0.0163356	0.0088563
			b = consistent under Ho and Ha; obtained from xtreg
			B = inconsistent under Ha, efficient under Ho; obtained from xtreg
			Test: Ho: difference in coefficients not systematic
			chi2(25) = (b-B)'[(V_b-V_B)^(-1)](b-B)
			= 4041.18
			Prob>chi2 = 0.0000
			(V_b-V_B is not positive definite)
